# Supplementary material for: Hong Kong Hospital Authority resource efficiency evaluation: Via a novel DEA-Malmquist model and Tobit regression model
Source: PLoS One. 2017 Sep 8;12(9):e0184211. doi: 10.1371/journal.pone.0184211 (PMC5590922; doi:10.1371/journal.pone.0184211)
Supplement: S1 File — (XLSX) [file pone.0184211.s001.xlsx]

## Sheet: input-output 2013
Area	Cluster	Hospital		DI1	DI2	UI1	DO1	DO2	DO3	UO1
						%				‰
Hong Kong Island	HKEC	Pamela Youde Nethersole Eastern Hospital		4283.5	1633	82.8	683670	155156	783713	15.8
		Ruttonjee Hospital and Tang Shiu Kin Hospital		1294.2	633	81.6	169759	82799	310161	50.7
		St. John Hospital		113.3	87	61.6	14292.2	10975	13225	5.5
		Tung Wah Eastern Hospital		579.5	278	82.3	112531	0	157934	28.6
	sum			7225.8	3031	82.7	1187008	248930	1265283	21.8
	HKWC	Queen Mary Hospital		5370.7	1698	76.9	607082	132564	988569	11.3
		Tung Wah Hospital		802.7	550	80	342704	0	56187	19.4
	sum			7348.9	3135	74.2	1.13718e+06	132564	1199098	16.2
Kowloon	KCC	Queen Elizabeth Hospital		5870.2	1843	90.8	865225	206214	1134924	20.7
	sum			8898.5	3547	87.2	1.66334e+06	206214	1826464	26.8
	KEC	Tseung Kwan O Hospital		1488.6	543	96.1	211873	132059	404346	15.2
		United Christian Hospital		4334.3	1403	81.9	508131	183774	956453	21.2
	sum			6483.5	2371	85.9	902599	315833	1379527	23.7
	KWC	Caritas Medical Centre		2228	1183	85.6	393430	139820	491083	35.6
		Kwong Wah Hospital		3149.8	1206	75.5	399617	142120	671385	11.1
		Princess Margaret Hospital		4004.7	1731	95.8	719737	155381	632638	20.4
		Yan Chai Hospital		1762	800	77.5	230679	142805	365139	31.4
	sum			14075.9	6587	83.1	2.43017e+06	580126	2557798	23.7
Nerritories	NTEC	Alice Ho Miu Ling Nethersole Hospital		1529.8	563	81.4	212020	136101	419903	14.4
		North District Hospital		1672.6	599	92.5	198812	115764	310780	30.2
		Prince of Wales Hospital		4471	1478	86.2	703445	157719	1003974	12.5
	sum			10096.3	4515	84.8	1.85625e+06	309584	1742159	21.6
	NTWC	Pok Oi Hospital		1133.1	527	90.5	255367	131188	200253	21.4
		Tuen Mun Hospital		5361.2	1784	96.1	1.38118e+06	228871	1070949	22.6
	sum			8309.4	3967	88.4	2.4101e+06	360059	1451500	22

## Sheet: input-output 2010
Area	Cluster	Hospital		DI1	DI2	UI1	DO1	DO2	DO3	UO1
						%				‰
Hong Kong Island	HKEC	Pamela Youde Nethersole Eastern Hospital		3940	1544	83.1	659285	153546	727219	16.6
		Ruttonjee Hospital and Tang Shiu Kin Hospital		1238.7	656	81.2	168147	87265	314893	53.7
		St. John Hospital		111.1	87	83	20928	10024	12606	10.4
		Tung Wah Eastern Hospital		544.6	282	83.1	102025	0	162089	26.2
	sum			6459.8	2969	83.6	1.16713e+06	250835	1188574	20.9
	HKWC	Queen Mary Hospital		4824.8	1698	73.2	562971	125661	856864	13.3
		Tung Wah Hospital		758.2	550	82.9	326669	0	53021	23.1
	sum			6748.6	3135	72.7	1.08746e+06	125661	898023	18.3
Kowloon	KCC	Queen Elizabeth Hospital		5070.7	1841	83.8	745721	211528	967769	23.3
	sum			7744.2	3545	85.6	1483224	211528	1281584	28.4
	KEC	Tseung Kwan O Hospital		1160.9	461	87.6	153362	112980	320687	18.1
		United Christian Hospital		4011.3	1385	76.8	494091	202731	883092	19
	sum			5784.6	2271	81.7	846272	315711	943241	26.5
	KWC	Caritas Medical Centre		2136.4	1183	81.3	419036	133737	460409	37.4
		Kwong Wah Hospital		2939.1	1201	67.9	374487	150879	629532	11.7
		Princess Margaret Hospital		3914.8	1731	88.9	638378	145209	582958	22.5
		Yan Chai Hospital		1662.9	800	82.4	239938	140994	327242	33.8
	sum			13033.3	6582	79.5	2.27466e+06	570819	1928130	26.7
Nerritories	NTEC	Alice Ho Miu Ling Nethersole Hospital		1379.8	613	80.8	205295	121626	416140	15.5
		North District Hospital		1488.8	607	84.3	192542	122376	296873	31.7
		Prince of Wales Hospital		3954.9	1425	83.9	632450	150878	952893	13.3
	sum			9150.2	4514	83.5	1.76737e+06	394880	1341518	23.2
	NTWC	Pok Oi Hospital		974.4	454	87.2	185154	113378	155149	22.4
		Tuen Mun Hospital		4914.4	1860	92.3	803096	231610	973729	25
	sum			7420.7	3808	88.3	1940508	344988	1040072	24

## Sheet: input-output 2007
Area	Cluster	Hospital		DI1	DI2	UI1	DO1	DO2	DO3	UO1
						%				‰
Hong Kong Island	HKEC	Pamela Youde Nethersole Eastern Hospital		3759.4	1553	82.1	672752	148986	694086	19.5
		Ruttonjee Hospital and Tang Shiu Kin Hospital		1249.4	687	83.7	195988	88961	298454	52.6
		St. John Hospital		113	93	51.9	15665.8	8936	16788	9.3
		Tung Wah Eastern Hospital		537.9	282	85	101788	0	150413	26.3
	sum			6078.7	3015	84	1159913	246883	1160021
	HKWC	Queen Mary Hospital		4115.2	1592	73	513476	123801	756269	14.4
		Tung Wah Hospital		723.3	584	79.4	341632	0	128134	29.3
	sum			6226.1	3207	73.5	1.10945e+06	123801	968153
Kowloon	KCC	Queen Elizabeth Hospital		4704	1841	83	691297	200487	892860	25.4
	sum			7229.1	3565	84.8	1.38216e+06	200487	1440693
	KEC	Tseung Kwan O Hospital		1047.6	425	84	138819	104918	292958	19.2
		United Christian Hospital		3503.4	1385	81.2	463655	197131	785307	22.6
	sum			5140.4	2235	83.8	765910	302049	1092948
	KWC	Caritas Medical Centre		2004.7	1203	83.1	383632	136046	438530	38.9
		Kwong Wah Hospital		2831.9	1213	72.2	384638	148428	559794	12.2
		Princess Margaret Hospital		3492.3	1761	88	611590	135757	508927	23.5
		Yan Chai Hospital		1574	800	82	236132	141059	297486	32.8
	sum			12234.6	7036	77.4	2.41632e+06	561290	2133741
Nerritories	NTEC	Alice Ho Miu Ling Nethersole Hospital		1289.4	641	83.5	174430	118662	359477	16.2
		North District Hospital		1477.3	607	85.7	202025	122262	282318	31.7
		Prince of Wales Hospital		3862.6	1422	85.3	505405	146267	924911	15.7
	sum			8746.9	4616	84.4	1.54983e+06	387191	1573542
	NTWC	Pok Oi Hospital		535.9	408	95.8	112612	0	64178	99.6
		Tuen Mun Hospital		4190.1	1562	84.5	586284	231073	799783	25.2
	sum			6280.7	3959	87.1	1.94402e+06	231073	996884

## Sheet: input-output 2003
Area	Cluster	Hospital		DI1	DI2	DO3: 出院病人数	UI1	DO1	DO2	DO3	UO1
							%				‰
Hong Kong Island	HKEC	Pamela Youde Nethersole Eastern Hospital		3447	1733	93828	88.9	694327	196908	908770	17.7
		Ruttonjee Hospital and Tang Shiu Kin Hospital		1244	687	28987	89.2	228997	110507	349254	23.4
		St. John Hospital		133	93	3910	73.5	43792	13641	29824	9
		Tung Wah Eastern Hospital		541	303	8232	86.1	116071	0	247616	19.7
	sum					136159	88.7	1.1982e+06	321056	1535932
	HKWC	Queen Mary Hospital		3949	1550	101564	80.8	548446	149874	924021	13.7
		Tung Wah Hospital		754	303	23367	75.9	411259	0	60313	19.8
	sum					156538	75.9	1.37753e+06	149874	1167740
Kowloon	KCC	Queen Elizabeth Hospital		4332	1850	136788	88.1	779692	231399	1024646	24
	sum					166580	85.3	1.36596e+06	231399	1855948
	KEC	Tseung Kwan O Hospital		863	410	24632	72	115770	119295	200074	13.5
		United Christian Hospital		3195	1265	81679	89.5	457402	238797	882863	18.6
	sum					112624	86.4	732056	358092	1097304
	KWC	Caritas Medical Centre		1913	1392	57463	79.9	528660	141639	533845	29.5
		Kwong Wah Hospital		2776	1425	93285	87	485082	244250	625086	14.1
		Princess Margaret Hospital		3120	1561	89497	87.8	572781	151920	543638	18.6
		Yan Chai Hospital		1579	873	45600	92.9	287280	161496	313642	26.2
	sum					307500	82.3	3290250	699305	2381143
Nerritories	NTEC	Alice Ho Miu Ling Nethersole Hospital		1262	492	47745	88.4	238725	142784	388847	13.8
		North District Hospital		1155	633	31894	81.3	191364	137301	322960	34.4
		Prince of Wales Hospital		3779	1364	102479	84.4	553387	202581	997754	13.6
	sum					198593	85.4	1.68804e+06	482666	1726047
	NTWC	Pok Oi Hospital		504	404	4873	81.3	110130	0	74608	182.5
		Tuen Mun Hospital		3657	1633	123344	90.5	641389	280580	896696	21.6
	sum					130433	88.9	1.59128e+06	280580	1085367

## Sheet: input-output 2000
Area	Cluster	Hospital		DI1	DI2	DO3: 出院病人数	UI1	DO1	DO2	DO3	UO1
							%				‰
Hong Kong Island	HKEC	Pamela Youde Nethersole Eastern Hospital		3379	1733	92757	91	649299	196595	716800	16.2
		Ruttonjee Hospital and Tang Shiu Kin Hospital		1248	687	27437	88.8	222240	110518	217970	34.8
		St. John Hospital		132	93	2414	75.2	34520.2	12447	60284	20.7
		Tung Wah Eastern Hospital		549	303	7271	83.2	102521	0	203761	18.2
	sum							0		0
	HKWC	Queen Mary Hospital		3861	1439	97255	81.5	534902	146759	689314	15.4
		Tung Wah Hospital		762	787	20678	76.7	361865	0	82634	30.2
	sum							0		0
Kowloon	KCC	Queen Elizabeth Hospital		4339	1850	136645	88.4	778876	227643	845580	22.9
	sum							0		0
	KEC	Tseung Kwan O Hospital		758	358	11469	49.6	51610.5	54512	60180	14.9
		United Christian Hospital		3040	1174	81281	91.4	438917	248668	650708	18.4
	sum							0		0
	KWC	Caritas Medical Centre		1938	1392	57383	79.6	527924	132082	513022	25
		Kwong Wah Hospital		2842	1425	14198	86.8	323714	239431	700396	16.4
		Princess Margaret Hospital		3061	1305	85600	89.7	539280	143046	440192	18.3
		Yan Chai Hospital		1621	873	43516	95.2	287206	157961	320141	22.9
	sum							0		0
Nerritories	NTEC	Alice Ho Miu Ling Nethersole Hospital		1315	492	45837	84.8	220018	141034	279351	11
		North District Hospital		1161	667	31208	78.3	202852	134528	251998	33.3
		Prince of Wales Hospital		3782	1364	103176	86.1	557150	193501	815608	14.8
	sum							0		0
	NTWC	Pok Oi Hospital		525	404	5540	76.5	103044	5811	135545	82.3
		Tuen Mun Hospital		3707	1633	116329	89.2	616544	258554	722428	21.4
	sum							0		0

## Sheet: exogenous factors
Cluster		Inc	PD	PA65	LA	PDC/C	PE
		HKD	per/sq.km.	%	sq.km.	%	%
HKEC		12830.3	25612	12.79	28.92	16.49	26.35
HKWC		12929.7	10301	13.9	51.47	33.92	42.45
KCC		11207.9	41259	16.84	19.33	42.02	24.58
KEC		11332.5	57909	13.29	147.44	10.55	23.55
KWC		11356.4	11810	12.27	98.55	22.3	24.71
NTEC		11281	3489	11.05	354.82	12.04	25.1
NTWC		10233.6	4783	9.65	222.88	4.42	19.96
